# Supplementary material for: Shortened Hinge Design of Fab x sdAb-Fc Bispecific Antibodies Enhances Redirected T-Cell Killing of Tumor Cells
Source: Biomolecules. 2022 Sep 21;12(10):1331. doi: 10.3390/biom12101331 (PMC9599842; doi:10.3390/biom12101331)
Supplement: Supplementary file 1 [file biomolecules-12-01331-s001.zip]

Archive with 1 entries (1 files):
- biomolecules-1908398-supplementary.pdf
